# Supplementary material for: Role of Selective Digestive Decontamination in the Prevention of Ventilator-Associated Pneumonia in COVID-19 Patients: A Pre-Post Observational Study
Source: J Clin Med. 2023 Feb 10;12(4):1432. doi: 10.3390/jcm12041432 (PMC9964963; doi:10.3390/jcm12041432)
Supplement: Supplementary file 1 [file jcm-12-01432-s001.zip]

Archive with 1 entries (1 files):
- jcm-2153529-supplementary.pdf
